# Supplementary material for: Antibody complementarity determining region design using high-capacity machine learning
Source: Bioinformatics. 2019 Nov 28;36(7):2126–33. doi: 10.1093/bioinformatics/btz895 (PMC7141872; doi:10.1093/bioinformatics/btz895)
Supplement: btz895_Supplementary_Data [file btz895_supplementary_data.zip]

Archive with 4 entries (3 files):
- btz895-suppl_data/
- btz895-suppl_data/code.zip
- btz895-suppl_data/extended table3.xlsx
- btz895-suppl_data/ml-antibody-102119-revision-supplement.pdf
