# Supplementary material for: Antibody complementarity determining region design using high-capacity machine learning
Source: Bioinformatics. 2019 Nov 28;36(7):2126–33. doi: 10.1093/bioinformatics/btz895 (PMC7141872; doi:10.1093/bioinformatics/btz895)
Supplement: btz895_Supplementary_Data [file btz895_supplementary_data.zip › btz895-suppl_data/extended table3.xlsx]

## Sheet: Sheet1
Experiment	Round 1			Round 2			Round 3
	Raw reads	Parsed	Unique sequences	Raw reads	Parsed	Unique sequences	Raw reads	Parsed	Unique sequences
Etanercept	3997010	2159147	617226	3706535	2389507	257439	4261008	2840373	231845
Trastuzumab	3817809	1644276	803449	4613967	2579939	627229	3798954	1955460	225998
Bevacizumab	5086292	2657109	2191530	4615849	1867557	1192949	4491559	1595464	347518
Mock	4300034	2302362	1800070	4437986	2491841	828914	5012343	2911801	621923
Ranibizumab replicate I	5455519	2802795	803089	3983153	2206540	297290	3526752	2172236	171568
Ranibizumab replicate II	2104681	1660372	558400	2669311	2270399	265563	3248868	2977606	96912
Ranibizumab-bevacizumab	-	-	-	-	-	-	1895225	1566171	70158
Ranibizumab round 3 replicate	-	-	-	-	-	-	1387026	1133453	57539
ML library 1:100 diluted standard wash	2005881	1702874	1044401	2237851	1828788	76928	2121750	1855841	48048
ML library 1:100 diluted stringent wash	2604726	2204826	1135356	2104147	1765440	53809	2307919	2028737	31040
